# Supplementary material for: Feasibility of anterior pelvic ring fixation alone for treating lateral compression type 1 pelvic fractures with nondisplaced complete sacral fractures: a retrospective study
Source: PeerJ. 2020 Mar 16;8:e8743. doi: 10.7717/peerj.8743 (PMC7081779; doi:10.7717/peerj.8743)
Supplement: Supplemental Information 1 [file peerj-08-8743-s001.zip]

Archive with 1 entries (1 files):
- Supplemental Files- Data.sav
